# Supplementary material for: Sulfide Oxidation Evidences the Immediate Cellular Response to a Decrease in the Mitochondrial ATP/O2 Ratio
Source: Biomolecules. 2022 Feb 24;12(3):361. doi: 10.3390/biom12030361 (PMC8944965; doi:10.3390/biom12030361)
Supplement: Supplementary file 1 [file biomolecules-12-00361-s001.zip]

Archive with 1 entries (1 files):
- biomolecules-1568843-supplementary.pdf
